# Supplementary material for: Eelgrass (Zostera marina) Food Web Structure in Different Environmental Settings
Source: PLoS One. 2016 Jan 11;11(1):e0146479. doi: 10.1371/journal.pone.0146479 (PMC4708997; doi:10.1371/journal.pone.0146479)
Supplement: S1 Table — N = 6, except epifauna in DB (n = 7). Total mean ± SE is calculated from sample totals. Biomass in ash-free dry weight (AFDW) was calculated by conversion factors from: abundance of epifauna passing a 1mm sieve, wet weight of epifauna retained on a 1mm sieve, and dry weight of infauna—see materials and methods, and raw data in DRYAD. (XLSX) [file pone.0146479.s001.xlsx]

## Sheet: S1_Table
		S1 Table: Abundance and biomass of infauna (n=6) and epifauna (n=6) collected from Dalby Bay (DB) and Kertinge Nor (KN) in Denmark, June 2011.
			Abundance (mean ind. m-2 ± SE)										Biomass (mean mg AFDW m-2 ± SE)
			Infauna					Epifauna					Infauna					Epifauna
		Species	DB		KN			DB		KN			DB		KN			DB		KN
		ANTHOZOA	-	-	-	-		-	-	-	-		-	-	-	-		-	-	-	-
		Sagartiogeton viduatus (Müller, 1776)	-	-	-	-		-	-	1	± 1		-	-	-	-		-	-	0	± 0
		ASTEROIDEA	-	-	-	-		-	-	-	-		-	-	-	-		-	-	-	-
		Asterias rubens L. 1758	-	-	-	-		7	± 4	-	-		-	-	-	-		40	± 28	-	-
		BIVALVIA	-	-	-	-		-	-	-	-		-	-	-	-		-	-	-	-
		Cerastoderma edule (L. 1958)	-	-	-	-		12	± 9	10	± 5		-	-	-	-		2	± 1	5	± 2
		Macoma balthica (L. 1758)	168	± 412	-	-		-	-	-	-		21	± 53	-	-		-	-	-	-
		Mya spp. L. 1758	-	-	-	-		-	-	3	± 3		-	-	-	-		-	-	6	± 6
		Mytilus edulis L. 1758	-	-	-	-		11922	± 4745	45	± 39		-	-	-	-		461	± 184	2	± 1
		CRUSTACEA	-	-	-	-		-	-	-	-		-	-	-	-		-	-	-	-
		Carcinus maenas (L. 1758)	-	-	-	-		1	± 1	-	-		-	-	-	-		368	± 368	-	-
		Crangon crangon (L. 1758)	-	-	-	-		1	± 1	-	-		-	-	-	-		52	± 52	-	-
		Idotea spp. Fabricius, 1798	-	-	-	-		12	± 6	46	± 9		-	-	-	-		110	± 70	324	± 120
		Mysinae spp. Haworth, 1825	-	-	-	-		17	± 4	-	-		-	-	-	-		15	± 4	-	-
		Palaemon spp. Weber, 1795	-	-	-	-		5	± 2	57	± 12		-	-	-	-		311	± 195	4808	± 1213
		Amphipoda sp.	-	-	-	-		1	± 1	-	-		-	-	-	-		0	± 0	-	-
		Corophium volutator (Pallas, 1776)	1633	± 882	355	± 292		-	-	-	-		59	± 30	18	± 14		-	-	-	-
		Erichthonius difformis Milne-Edwards, 1830	72	± 79	16	± 16		499	± 158	114	± 82		2	± 6	0	± 0		147	± 46	33	± 24
		Gammarus locusta (L. 1758)	48	± 118	191	± 118		41	± 16	31	± 8		1	± 3	46	± 28		45	± 18	34	± 10
		Microdeutopus gryllotalpa Costa, 1853	961	± 1058	599	± 474		143	± 55	3788	± 1357		65	± 58	28	± 22		42	± 16	1112	± 398
		Monocorophium insidiosum (Crawford, 1937)	-	-	-	-		7520	± 2060	3779	± 1884		-	-	-	-		2208	± 605	1109	± 553
		GASTROPODA	-	-	-	-		-	-	-	-		-	-	-	-		-	-	-	-
		Bittium reticulatum (da Costa, 1778)	-	-	-	-		1	± 1	-	-		-	-	-	-		1	± 1	-	-
		Hydrobia spp. Hartmann, 1821	120	± 294	366	± 109		31	± 21	743	± 353		49	± 121	281	± 77		9	± 5	946	± 417
		Littorina littorea (L. 1758)	-	-	-	-		6	± 5	-	-		-	-	3	± 3		494	± 411	-	-
		Littorina saxatilis (Olivi, 1792)	-	-	5	± 5		2	± 2	45	± 9		-	-	-	-		134	± 87	104	± 35
		Rissoidae Gray, 1847	-	-	21	± 21		3589	± 952	433	± 68		-	-	35	± 35		127	± 31	435	± 86
		Turritella communis Risso, 1826	-	-	-	-		7	± 5	-	-		-	-	-	-		1	± 1	-	-
		INSECTA	-	-	-	-		-	-	-	-		-	-	-	-		-	-	-	-
		Chironomidae	-	-	101	± 40		55	± 21	262	± 114		-	-	38	± 19		16	± 6	77	± 33
		NEMATODA	817	± 803	939	± 353		-	-	-	-		11	± 14	54	± 21		-	-	-	-
		OLIGOCHAETA	240	± 175	621	± 171		-	-	-	-		97	± 176	81	± 28		-	-	-	-
		POLYCHAETA	-	-	-	-		-	-	-	-		-	-	-	-		-	-	-	-
		Nereidinae Blainville, 1818	1345	± 434	-	-		-	-	-	-		1025	± 824	-	-		-	-	-	-
		Platynereis dumerilii (Audouin & Milne Edwards, 1834)	-	-	-	-		425	± 312	152	± 37		-	-	-	-		238	± 86	45	± 11
		Polynoidae sp.	-	-	-	-		1	± 1	-	-		-	-	-	-		2	± 2	-	-
		Pygospio elegans Claparède, 1863	1417	± 653	154	± 63		-	-	-	-		183	± 163	5	± 4		-	-	-	-
		TOTAL	6821	± 1406	3369	± 1003		24299	± 7529	9510	± 2498		1515	± 326	590	± 131		4823	± 715	9039	± 1932
		N = 6, except epifauna in DB (n=7). Total mean ± SE is calculated from sample totals. Biomass in ash-free dry weight (AFDW) was calculated by conversion factors from:
		abundance of epifauna passing a 1mm sieve; wet weight of epifauna retained on a 1mm sieve; and dry weight of infauna - see materials and methods, and raw data in DRYAD.
