# Supplementary material for: Eelgrass (Zostera marina) Food Web Structure in Different Environmental Settings
Source: PLoS One. 2016 Jan 11;11(1):e0146479. doi: 10.1371/journal.pone.0146479 (PMC4708997; doi:10.1371/journal.pone.0146479)
Supplement: S2 Table — Fish abundance and biomass was multiplied by 3.5 due to underestimation of the beach seine methods. Area estimates were based on one haul covering 250 m2. Ash-free dry weight (AFDW) were calculated from wet weight by conversion factors (see materials and methods). (XLSX) [file pone.0146479.s002.xlsx]

## Sheet: Table S2 Fish
		Table S2. Abundance and biomass of fish in Dalby Bay (DB) and Kertinge Nor (KN) in Denmark, June 2011.
			Abundance (ind. m-2)			Biomass (mg AFDW m-2)
		Species	DB	KN		DB	KN
		Belone belone (L. 1761)		0.01			0.3
		Gasterosteus aculeatus L. 1758	0.11	31.91		26.9	5070.7
		Gobius niger L. 1758	0.07	2.13		86.9	1448
		Gobiusculus flavescens (Fabricius, 1779)	0.01			2.2
		Nerophis ophidion (L. 1758)	0.04			7.7
		Pholis gunnellus (L. 1758)	0.07			235.1
		Pomatoschistus minutus (Pallas, 1770)	0.21			65.8
		Pungitius pungitius (L. 1758)	0.01	1.32		0.3	102.2
		Spinachia spinachia (L. 1758)	0.07			11.2
		Syngnathus rostellatus Nilsson, 1855	0.08			18.6
		Syngnathus typhle L. 1758	0.33	0.03		145.9	23.7
		Taurulus bubalis (Euphrasen, 1786)	0.03			190.8
		Zoarces viviparus (L. 1758)	0.19	0.08		365.9	48.1
		TOTAL	1.22	35.49		1157.4	6693
		Fish abundance and biomass was multiplied by 3.5 due to underestimation of the beach seine methods.
		Area estimates were based on one haul covering 250 m2.
		Ash-Free dry weight (AFDW) were calculated from wet weight by conversion factors (see methods and materials).
