# Supplementary material for: Eelgrass (Zostera marina) Food Web Structure in Different Environmental Settings
Source: PLoS One. 2016 Jan 11;11(1):e0146479. doi: 10.1371/journal.pone.0146479 (PMC4708997; doi:10.1371/journal.pone.0146479)
Supplement: S3 Table — FO% = Frequency of occurrence in % of total number of stomachs. # = mean abundance in stomachs containing the prey item ± SD. Size range of prey items provided for G. aculeatus in Kertinge Nor. (XLSX) [file pone.0146479.s003.xlsx]

## Sheet: S3_Table
		S3 Table. Stomach contents of fish in Dalby Bay and Kertinge Nor, Denmark, June 2011.
			Kertinge Nor								Dalby Bay
			Gasterosteus aculeatus			Gobius niger		Pungitius pungitius			Gasterosteus aculeatus		Gobius niger		Pholis gunnelus		Zoarces viviparus		Taurulus bubalis		Pomatoschistus minutus		Syngnathus typhle		Syngnathus rostellatus		Spinachia spinachia
		Total length in mm (mean ± SD)	48 ± 1.4			64 ± 2.7		40 ± 1.3			53 ± 1.8		65 ± 10		150 ± 5		105 ± 5.6		NA		65 ± 5		170 ± 4.1		135 ± 7.6		45 ± 0.6
		No. stomachs (total)	31			14		7			3		2		2		11		2		2		14		3		9
		No. stomachs (empty)	2			4		0			0		0		0		1		0		0		1		0		0
		Prey items	FO%	#	Prey size	FO%	#	FO%	#		FO%	#	FO%	#	FO%	#	FO%	#	FO%	#	FO%	#	FO%	#	FO%	#	FO%	#
		BIVALVIA (Mytilidae)	-	-	-	-	-	-	-		-	-	-	-	-	-	0.45	3 ± 2.6	-	-	-	-	-	-	-	-	-	-
		CRUSTACEA
		Copepoda (Cyclopoida & Calanoida)	-	-	-	-	-	-	-		0.33	>100	-	-	-	-	-	-	-	-	-	-	-	-	-	-	-	-
		Copepoda (Harpacticoida)	0.1	19 ± 26	0.5mm	-	-	0.29	many		-	-	-	-	-	-	-	-	-	-	-	-	-	-	-	-	1	18 ± 22.1
		Ostracoda	0.06	3.0 ± 1.4	NA	-	-	0.14	1		-	-	-	-	-	-	-	-	-	-	-	-	-	-	-	-	-	-
		Amphipoda (Erichthonius difformis)	0.29	3.0 ± 2.1	1-5mm	-	-	0.14	1		0.33	3	-	-	0.5	4	-	-	-	-	-	-	-	-	-	-	0.33	3 ± 1.5
		Amphipoda (Gammarus indet.)	0.1	3.3 ± 1.5	6-8mm	-	-	0.57	1 ± 0.5		-	-	-	-	0.5	1	-	-	-	-	-	-	-	-	-	-	-	-
		Amphipoda (Microdeutopus gryllotalpa)	0.1	5.3 ± 4.2	1-7mm	0.21	2.3 ± 2.3	0.71	2 ± 0.8		-	-	-	-	-	-	-	-	-	-	-	-	-	-	-	-	-	-
		Amphipoda (Monocorophium insidiosum)	0.61	5.0 ± 4.3	1-4mm	0.36	1.8 ± 0.4	-	-		0.67	18 ± 18.4	-	-	-	-	-	-	-	-	-	-	-	-	0.33	1	1	4 ± 1.4
		Isopoda (Idotea indet.)	-	-	-	0.21	1.0 ± 0.0	-	-		-	-	-	-	0.5	1	-	-	0.5	2	-	-	-	-	-	-	0.11	1
		Mysids (Mysinae)	-	-	-	0.07	1	-	-		-	-	-	-	-	-	-	-	-	-	-	-	0.29	2 ± 0.6	-	-	-	-
		Shrimps (Caridea)	-	-	-	0.07	1	0.29	many		-	-	-	-	0.5	1	-	-	1	2 ± 0.7	-	-	0.14	1 ± 0	-	-	-	-
		Crustacea (macerated)1	-	-	-	-	-	-	-		-	-	1	0.5	-	-	0.73	88 ± 23 %	-	-	-	-	0.21	NA	-	-	-	-
		GASTROPODA (Rissoidae)	-	-	-	-	-	-	-		-	-	-	-	-	-	-	-	-	-	-	-	0.07	1	-	-	0.11	1
		INSECTA (Chironomidae)	0.26	3.1 ± 3.6	<6.5mm	0.14	4.5 ± 4.9	0.14	1		-	-	-	-	-	-	-	-	-	-	-	-	-	-	0.67	1 ± 0	0.22	1 ± 0
		INSECTA (Culicidae)	0.03	1	NA	-	-	0.43	1 ± 0.6		1	1 ± 0	-	-	-	-	-	-	-	-	-	-	-	-	-	-	-	-
		POLYCHAETA (Nereidinae)	0.19	1.0 ± 0.0	1-4cm	0.29	1.3 ± 0.5	0.57	many		-	-	1	1 ± 0	-	-	0.64	1 ± 0	1	1 ± 0	0.5	1	-	-	-	-	-	-
		FISH 2	-	-	-	7 %	1.0	-	-		-	-	-	-	-	-	-	-	-	-	-	-	0.14	1 ± 0	-	-	-	-
		1 Abundance values of macerated crustaceans are given in % of stomach volume
		2 Fish prey of S. typhle were juvenile S. typhle
		FO% = Frequency of occurence in % of total number of stomachs.
		# = mean abundance in stomachs containing the prey item ± SD
		Size range of prey items provided for G. aculeatus in Kertinge Nor
