# Supplementary material for: Eelgrass (Zostera marina) Food Web Structure in Different Environmental Settings
Source: PLoS One. 2016 Jan 11;11(1):e0146479. doi: 10.1371/journal.pone.0146479 (PMC4708997; doi:10.1371/journal.pone.0146479)
Supplement: S4 Table — (XLSX) [file pone.0146479.s004.xlsx]

## Sheet: S4_Table
		S4 Table: Proportion of faunal biomass assigned to trophic levels (TL), and sources for the assignment.
			Proportional distribution				Based on
		Species	TL2	TL3	TL4		SIAR	δ15N	Litterature	Stomach
		INVERTEBRATES
		ASTEROIDEA
		Asterias rubens L. 1758	0	1	0		-	X	[1]	-
		BIVALVIA
		Cerastoderma edule (L. 1958)	1	0	0		-	-	[2]	-
		Macoma balthica (L. 1758)	1	0	0		-	-	[2]	-
		Mya spp. L. 1758	1	0	0		-	X	[2]	-
		Mytilus edulis L. 1758	1	0	0		-	X	[2]	-
		CNIDARIA
		Aurelia aurita	NA	NA	NA		-	-		-
		Haliclystes auricula	NA	NA	NA		-	-		-
		Sagartiogeton viduatus (Müller, 1776)	0	1	0		-	-	[3]	-
		CRUSTACEA
		Carcinus maenas (L. 1758)	0	0.74	0.26		X	X		-
		Crangon crangon (L. 1758)	0	0.7	0.3		-	X	[4]	-
		Idotea spp. Fabricius, 1798	0.45/0.59	0.55/0.41	0		X	X		-
		Mysinae spp. Haworth, 1825	0	1	0		-	-	[5]	-
		Palaemon spp. Weber, 1795	0.07/0.10	0.66/0.54	0.27/0.36		X	X		-
		Amphipoda sp.	1	0	0		-	X	[6,7,8]	-
		Corophium volutator (Pallas, 1776)	1	0	0		-	-	[6]	-
		Erichthonius difformis Milne-Edwards, 1830	1	0	0		-	-	[6]	-
		Gammarus locusta (L. 1758)	1/0.40	0/0.60	0		X	X		-
		Microdeutopus gryllotalpa Costa, 1853	1	0	0		-	X	[7]	-
		Monocorophium insidiosum (Crawford, 1937)	1	0	0		-	X	[8]	-
		GASTROPODA
		Bittium reticulatum (da Costa, 1778)	1	0	0		-	-	[9,10]	-
		Hydrobia spp. Hartmann, 1821	1	0	0		-	X	[10,11]	-
		Littorina littorea (L. 1758)	1	0	0		-	X	[10,12]	-
		Littorina saxatilis (Olivi, 1792)	1	0	0		-	X	[10]	-
		Rissoidae Gray, 1847	1	0	0		-	X	[10,13]	-
		Turritella communis Risso, 1826	1	0	0		-	-	[14]	-
		INSECTA
		Chironomidae	0	1	0		-	-	[15]	-
		NEMATODA	1	0	0		-	-	[16]	-
		OLIGOCHAETA	1	0	0		-	-	[17]	-
		POLYCHAETA
		Nereidinae Blainville, 1818	0.30	0.70	0		X	X		-
		Platynereis dumerilii (Audouin & Milne Edwards, 1834)	1	0	0		-	-	[18,19]	-
		Polynoidae sp.	0.5	0.5	0		-	-	[19]	-
		Pygospio elegans Claparède, 1863	1	0	0		-	-	[19]	-
		VERTEBRATES
		ASCIDIACEA
		Ciona intestinalis	NA	NA	NA					-
		FISH
		Belone belone (L. 1761)(1)	0	1	0		-	X	[20,21]	-
		Gasterosteus aculeatus L. 1758	0	0/0.40	1/0.60		X	X		X
		Gobius niger L. 1758	0	0.5/0.59	0.5/0.41		X	X		X
		Gobiusculus flavescens (Fabricius, 1779)	0	1	0		-	-	[22]	-
		Nerophis ophidion (L. 1758)	0	1	0		-	X	[23]	-
		Pholis gunnellus (L. 1758)	0	0.31	0.69		X	X	([24])	X
		Pomatoschistus minutus (Pallas, 1770)	0	1	0		-	X	[25]	X
		Pungitius pungitius (L. 1758)	0	1	0		-	X	[26]	-
		Spinachia spinachia (L. 1758)	0	1	0		-	X	[27]	X
		Syngnathus rostellatus Nilsson, 1855	0	0.43	0.56		X(2)	X		X
		Syngnathus typhle L. 1758	0	0.43	0.56		X	X	[28]	X
		Taurulus bubalis (Euphrasen, 1786)	0	0.13	0.87		X	X		X
		Zoarces viviparus (L. 1758)	0	0.51	0.49		X	X	[24]	X
		Species with low biomass were assigned to a single TL. NA = Not assigned, for species not recorded in the quantitative samples.
		Assignments based on SIAR mixings model are proportions calculated from mode. Dual values indicate different distribution in DB/KN.
		If SIAR was used, these results take precedance over the additional supportive sources (δ15N value, litterature and stomach contents).
		Dash (-) indicates data not available, or not used.
		(1) Juvenile only
		(2) SIAR result from S. typhle used
		References:
		[1] Sloan NA. Aspects of the feeding biology of asteroids. Oceanogr Mar Biol Annu Rev 1980;18:57-124.
		[2] Jørgensen CB. Bivalve filter feeding: hydrodynamics, bioenergetics, physiology and ecology. Olsen & Olsen, 1990.
		[3] Walker AJM, Rees EIS. Benthic ecology of Dublin Bay in relation to sludge dumping: Fauna. Ir. Fish. Invest. Ser. B. 1980;22
		[4] Raffaelli D, Conacher A, McLachlan H, Emes C. The role of epibenthic crustacean predators in an estuarine food web. Estuar Coast Shelf Sci 1989;28:149-160
		[5] Lehtiniemi M, Nordström H. Feeding differences among common littoral mysids, Neomysis integer, Praunus flexuosus and P. inermis. Hydrobiologia 2008;614:309−320
		[6] Dixon IMT, Moore PG. A comparative study on the tubes and feeding behaviour of eight species of corophioid Amphipoda and their bearing on phylogenetic relationships within the Corophioidea. Phil. Trans. R. Soc. Lond. B 1997;352:93-112
		[7] Hecksher E, Hauxwell J, Jimenez EG, Rietsma C, Valiela I. Selectivity by the herbiverous amphipod Microdeutopus gryllotalpa among five species of macroalgae. Biol Bull 1996;191:324-326.
		[8] Nair KKC, Anger K. Life cycle of Corophium insidiosum (Crustacea, Amphipoda) in laboratory culture. Helgoländer Wiss Meeresunters 1979;32:279-294
		[9] Borja A. La alimentación y distribución del espacio en tres moluscos gasterópodos: Rissoa parva (da Costa), Barleeia unifasciata (Montagu) y Bittium reticulatum (da Costa). Cah Biol Mar 1986;27: 69-75
		[10] Steneck RS, Watling L. Feeding capabilities and limitation of herbivorous molluscs: A functional group approach. Mar Biol 1982;68:299-319
		[11] Jensen KT, Siegismund HR. The importance of diatoms and bacteria in the diet of Hydrobia-species. Ophelia 1980;Suppl. 1:193-199
		[12] Watson DC, Norton TA. Dietary preferences of the common periwinkle, Littorina littorea (L.). J Exp Mar Biol Ecol 1985;88:193-211
		[13] Waren A. Ecology and systematics of the north european species of Rissoa and Pusillina (Prosobranchia: Rissoidae). J Mar Biol Ass UK 1996;76:1013-1059
		[14] Allmon WD. Ecology of recent Turritelline gastropods (Prosobranchia, Turritellidae): current knowledge and paleontological implications. Palaios 1988;3:259-284.
		[15] Armitage PD, Pinder LC, Cranston P(eds) The Chironomidae: Biology and ecology of non-biting midges. Chapman & Hall, London, 1995.
		[16] Moens T, Vincx Magda. Observations on the Feeding Ecology of Estuarine Nematodes. J Mar Biol Assoc UK 1997;77:211-227
		[17] Giere O. Population structure, food relations and ecological role of marine Oligochaetes, with special reference to meiobenthic species. Mar Biol 1975;31-139-156
		[18] Gambi MC, Zupo V, Buia MC, Mazzella Lucia. Feeding ecology of Platynereis dumerilii (Audouin & Milne-Edwards) in the seagrass Posidonia oceanica system: The role of the epiphytic flora (Polychaeta, nereididae). Ophelia 2000;53:189-202
		[19] Fauchald KP, Jumars A (1979) The diet of worms: a study of polychaete feeding guilds. Ocean Mar Biol An Rev 17: 193–284
		[20] Rosenthal H. Anfütterung und Wachstum der Larven und Jungfische des Hornhechtes Belone belone. (Feeding and growth of larvae and juveniles of the garfish, Belone belone). Helgoländer Wiss. Meeresunters 1970;21:320–332.
		[21] Dorman JA. Diet of the garfish, Belone belone (L.), from Courtmacsherry Bay, Ireland. J. Fish Biol. 1 988;33:339-346
		[22] Costello MJ, Edwards J, Potts GW. The diet of the two-spot goby, Gobiusculus flavescens (Pisces). J Mar Biol Ass UK 1990:70 329-342
		[23] Franzoi P, Riccato F, Franco A, Torricelli P. Dietary differences in three pipefish species (Osteichthyes, Syngnathidae) related to snout morphology. Biol. Mar. Medit. 2004. 11:592-594
		[24] Wennhage H, Pihl L. Fish feeding guilds in shallow rocky and soft bottom areas on the Swedish west coast. J Fish Biol 2002;61 (supplement A):207-228
		[25] Pihl L. Food selection and consumption of mobile epibenthic fauna in shallow marine areas. Mar Ecol Prog Ser 1985;22:169-179.
		[26] Thorman S, Wiederholm AM. Species composition and dietary relationships in a brackish shallow water fish assemblage in the Bothnian Sea, Sweden. Estuar Coast Shelf Sci 1984;19:359-371
		[27] Kislalioglu M, Gibson RN. Prey handling time and its importance in food selection by the 15-spined stickleback, Spinachia spinachia (L.). J Exp Mar Biol Ecol 1976;25:151-158
		[28] Oliveira F, Erzini K, Gonçalves JMS. Feeding habits of the deep-snouted pipefish Syngnathus typhle in a temperate coastal lagoon. Estuar Coast Shelf Sci 2007;72:337-347
